# Supplementary material for: MerTK Is Regulated by Orphan Nuclear Receptor 4A1 (NR4A1) and NR4A2 in Colon Cancer Cells
Source: Cancers (Basel). 2026 Jun 18;18(12):1993. doi: 10.3390/cancers18121993 (PMC13296424; doi:10.3390/cancers18121993)
Supplement: Supplementary file 1 [file cancers-18-01993-s001.zip]

Archive with 2 entries (2 files):
- cancers-4362528-supplementary-english-6.16.pdf
- File S1-Full Blots for Western Images.pdf
